# Supplementary material for: Cross-Species Transcriptomic and Metabolomic Analysis Reveals Conserved and Divergent Fatty Acid Metabolic Regulatory Strategies During Mammalian Oocyte Maturation
Source: Int J Mol Sci. 2025 Dec 30;27(1):397. doi: 10.3390/ijms27010397 (PMC12785767; doi:10.3390/ijms27010397)
Supplement: Supplementary file 1 [file ijms-27-00397-s001.zip]

Archive with 1 entries (1 files):
- ijms-4067606-SI.pdf
